# Supplementary material for: Unraveling the role of Ctla-4 in intestinal immune homeostasis through a novel Zebrafish model of inflammatory bowel disease
Source: eLife. 2025 May 20;13:RP101932. doi: 10.7554/eLife.101932 (PMC12092003; doi:10.7554/eLife.101932)
Supplement: Figure 1—source data 2. [file elife-101932-fig1-data2.zip]

Archive with 3 entries (2 files):
- Figure 1-Source Data 2/
- Figure 1-Source Data 2/Original files for western blot analysis displayed in Figure 1C-Ctla-4.tif
- Figure 1-Source Data 2/Original files for western blot analysis displayed in Figure 1C-β-actin.tif
