# Supplementary material for: Unraveling the role of Ctla-4 in intestinal immune homeostasis through a novel Zebrafish model of inflammatory bowel disease
Source: eLife. 2025 May 20;13:RP101932. doi: 10.7554/eLife.101932 (PMC12092003; doi:10.7554/eLife.101932)
Supplement: Figure 1—figure supplement 2—source data 2. [file elife-101932-fig1-figsupp2-data2.zip]

Archive with 4 entries (4 files):
- Original files displayed in Figure 1-figure supplement 2A-the protein of Ctla-4-ECD.tif
- Original files displayed in Figure 1-figure supplement 2B-the Ctla-4 was tested in zebrafish intestines.tif
- Original files displayed in Figure 1-figure supplement 2B-the Ctla-4-EGFP was tested by anti-Ctla-4.tif
- Original files displayed in Figure 1-figure supplement 2B-the Ctla-4-EGFP was tested by anti-EGFP.tif
