# Supplementary material for: Unraveling the role of Ctla-4 in intestinal immune homeostasis through a novel Zebrafish model of inflammatory bowel disease
Source: eLife. 2025 May 20;13:RP101932. doi: 10.7554/eLife.101932 (PMC12092003; doi:10.7554/eLife.101932)
Supplement: Figure 2—source data 2. [file elife-101932-fig2-data2.zip]

Archive with 5 entries (4 files):
- Figure 2-Source Data 2/
- Figure 2-Source Data 2/Original files for western blot analysis displayed in Figure 2C-The Ctla-4 in intestine.tif
- Figure 2-Source Data 2/Original files for western blot analysis displayed in Figure 2C-The Ctla-4 in spleen.tif
- Figure 2-Source Data 2/Original files for western blot analysis displayed in Figure 2C-The Gapdh in intestine.tif
- Figure 2-Source Data 2/Original files for western blot analysis displayed in Figure 2C-The Gapdh in spleen.tif
