# Supplementary material for: Unraveling the role of Ctla-4 in intestinal immune homeostasis through a novel Zebrafish model of inflammatory bowel disease
Source: eLife. 2025 May 20;13:RP101932. doi: 10.7554/eLife.101932 (PMC12092003; doi:10.7554/eLife.101932)
Supplement: Figure 7—source data 2. [file elife-101932-fig7-data2.zip]

Archive with 8 entries (7 files):
- Figure 7-Source Data 2/
- Figure 7-Source Data 2/Original files for western blot analysis displayed in Figure 7H-Cd28-input-the interaction between Cd28 and Cd86.tif
- Figure 7-Source Data 2/Original files for western blot analysis displayed in Figure 7H-Cd28-IP-the interaction between Cd28 and Cd86.tif
- Figure 7-Source Data 2/Original files for western blot analysis displayed in Figure 7H-Cd86-input-the interaction between Ctla-4 and Cd86.tif
- Figure 7-Source Data 2/Original files for western blot analysis displayed in Figure 7H-Cd86-IP-the interaction between Ctla-4 and Cd86.tif
- Figure 7-Source Data 2/Original files for western blot analysis displayed in Figure 7H-Cd86-the interaction between Cd28 and Cd86.tif
- Figure 7-Source Data 2/Original files for western blot analysis displayed in Figure 7H-Ctla-4-input-the interaction between Ctla-4 and Cd86.tif
- Figure 7-Source Data 2/Original files for western blot analysis displayed in Figure 7H-Ctla-4-IP-the interaction between Ctla-4 and Cd86.tif
