# Supplementary material for: Unraveling the role of Ctla-4 in intestinal immune homeostasis through a novel Zebrafish model of inflammatory bowel disease
Source: eLife. 2025 May 20;13:RP101932. doi: 10.7554/eLife.101932 (PMC12092003; doi:10.7554/eLife.101932)
Supplement: Figure 7—figure supplement 1—source data 2. [file elife-101932-fig7-figsupp1-data2.zip]

Archive with 3 entries (3 files):
- Original files displayed in Figure 7-figure supplement 1A-the Ctla-4-Ig.tif
- Original files displayed in Figure 7-figure supplement 1B-the Cd28-Ig.tif
- Original files displayed in Figure 7-figure supplement 1C-the Cd86.tif
